# Supplementary material for: Functional Parameters of Prestin Are Not Correlated With the Best Hearing Frequency
Source: Front Cell Dev Biol. 2021 May 11;9:638530. doi: 10.3389/fcell.2021.638530 (PMC8144510; doi:10.3389/fcell.2021.638530)
Supplement: Supplementary file 1 [file Table_1.xlsx]

## Sheet: bat
	Clin	Qmax	Vhalf	z	Qmax/Clin
cell1	9.8737e-12	3.0046e-14	-0.0966	0.547	3.04303
cell2	1.4078e-11	3.4053e-14	-0.1003	0.572	2.41888
cell3	1.4694e-11	4.1797e-14	-0.0895	0.68	2.84449
cell4	1.1791e-11	2.6777e-14	-0.097	0.516	2.27097
cell5	1.2669e-11	2.6603e-14	-0.0902	0.56	2.09985
cell6	1.1852e-11	4.4794e-14	-0.0906	0.5775	3.77945
cell7	1.4965e-11	1.438e-13	-0.073	0.3148	9.60909
cell8	1.1517e-11	1.7116e-14	-0.1359	0.5126	1.48615
cell9	1.265e-11	1.1552e-13	-0.1033	0.2528	9.13202
cell10	5.2437e-12	2.9259e-14	-0.08635	0.3307	5.57984
cell11	9.8897e-12	5.4285e-14	-0.1	0.3057	5.48904
cell12	1.2084e-11	5.439e-14	-0.092	0.351	4.50099
cell13	1.0794e-11	2.7271e-14	-0.1067	0.577	2.5265
cell14	1.005e-11	3.0721e-14	-0.104	0.381	3.05682
cell15	1.7096e-11	1.8604e-14	-0.116	0.801	1.08821

## Sheet: dolphin
	Clin	Qmax	Vhalf	z	Qmax/Clin
cell1	7.4044e-12	1.8055e-14	-0.0839	0.492	2.43841
cell2	8.1299e-12	2.4289e-14	-0.069	0.387	2.98761
cell3	1.3715e-11	6.1409e-14	-0.0488	0.656	4.47751
cell4	1.4675e-11	3.8862e-14	-0.121	0.525	2.64818
cell5	1.4641e-11	4.0368e-14	-0.117	0.533	2.75719
cell6	8.5279e-12	2.1468e-14	-0.096	0.432	2.51738
cell7	4.6431e-12	1.9176e-14	-0.0893	0.283	4.13
cell8	6.038e-12	4.2968e-14	-0.0608	0.363	7.11626
cell9	6.1616e-12	2.2666e-14	-0.0987	0.391	3.67859
cell10	1.2987e-11	7.595e-14	-0.0824	0.355	5.84816
cell11	7.6826e-12	2.6601e-14	-0.0754	0.569	3.4625

## Sheet: human
	Clin	Qmax	Vhalf	z	Qmax/Clin
cell1	1.2265e-11	2.8635e-14	-0.0985	0.515	2.33469
cell2	8.0408e-12	2.8038e-14	-0.0916	0.379	3.48697
cell3	1.3026e-11	2.9606e-14	-0.111	0.514	2.27284
cell4	1.002e-11	2.1992e-14	-0.107	0.478	2.19481
cell5	1.1748e-11	4.7153e-14	-0.083	0.46	4.0137
cell6	1.0997e-11	5.9192e-14	-0.0709	0.737	5.38256
cell7	9.9263e-12	1.886e-14	-0.105	0.495	1.9
cell8	1.3919e-11	2.2606e-14	-0.0965	0.651	1.62411
cell9	1.5124e-11	6.1043e-14	-0.0894	0.631	4.03617
cell10	1.408e-11	3.4684e-14	-0.1	0.761	2.46335
cell11	9.8293e-12	1.7362e-14	-0.087	0.461	1.76635
